# Supplementary material for: A Brief Review of the Role of 2D Mxene Nanosheets toward Solar Cells Efficiency Improvement
Source: Nanomaterials (Basel). 2021 Oct 15;11(10):2732. doi: 10.3390/nano11102732 (PMC8541472; doi:10.3390/nano11102732)
Supplement: Supplementary file 1 [file nanomaterials-11-02732-s001.zip]

Archive with 1 entries (1 files):
- nanomaterials-1420818-supplementary.pdf
